# Supplementary material for: Expanding the Applicability of Electroactive Polymers for Tissue Engineering Through Surface Biofunctionalization
Source: Biomimetics (Basel). 2025 Feb 19;10(2):126. doi: 10.3390/biomimetics10020126 (PMC11852601; doi:10.3390/biomimetics10020126)
Supplement: Supplementary file 1 [file biomimetics-10-00126-s001.zip]

Archive with 1 entries (1 files):
- biomimetics-3395735-supplementary.docx
